# Supplementary material for: What Are The Core Symptoms of Antenatal Depression? A Study Using Patient Health Questionnaire-9 among Japanese Pregnant Women in the First Trimester
Source: Healthcare (Basel). 2023 May 20;11(10):1494. doi: 10.3390/healthcare11101494 (PMC10218321; doi:10.3390/healthcare11101494)
Supplement: Supplementary file 1 [file healthcare-11-01494-s001.zip]

Archive with 1 entries (1 files):
- healthcare-2363949-supplementary.pdf
